# Supplementary material for: Bayesian estimation of the measurement of interactions in epidemiological studies
Source: PeerJ. 2024 Mar 29;12:e17128. doi: 10.7717/peerj.17128 (PMC10984183; doi:10.7717/peerj.17128)
Supplement: Supplemental Information 3 [file peerj-12-17128-s003.zip]

Archive with 3 entries (2 files):
- data and code/bayesian_additivity_interaction.R
- data and code/raw data.xlsx
- data and code/
