# Supplementary material for: Bayesian estimation of the measurement of interactions in epidemiological studies
Source: PeerJ. 2024 Mar 29;12:e17128. doi: 10.7717/peerj.17128 (PMC10984183; doi:10.7717/peerj.17128)
Supplement: Supplemental Information 3 [file peerj-12-17128-s003.zip › data and code/raw data.xlsx]

## Sheet: example data
Distribution of exposures among cases and controls in the Oral cancer examplea
	Neither	Smoking only	Alcohol only	Smoking and Alcohol
Cases	3	8	6	225
Controls	20	18	12	166
a data were from the example presented by Rothman and Keller. This example came from a case-control study among male veterans under the age of 60 years, concerning smoking and alcohol use in relation to oral cancer. (Rothman K, Keller A. The effect of joint exposure to alcohol and tobacco on risk of cancer of the mouth and pharynx. J Chronic Dis 1972; 25: 711-6.)

## Sheet: Sheet1
Table S1. Coverage properties of the 95% two-sided confidence intervals for RERI in unbalanced design study
	delta					bootstrap					bayesian
RERI	Estimate	Left	Cover	Right		Estimate	Left	Cover	Right		Estimate	Left	Cover	Right
12	11.56	7.2	92.8	0		11.71	2.2	94.4	3.4		12.01	2.4	94.6	3
4	4.03	4.7	95.3	0		3.98	2.4	94.7	2.9		4.17	2.5	94.7	2.8
0	0	2.6	97.4	0		-0.1	3	94.5	2.5		-0.04	2.9	94.6	2.5
-2	-1.97	2.1	97.4	0.5		-2.02	3.4	94	2.6		-1.98	3.6	93.8	2.6
-4	-4.12	0.8	96.9	2.3		-4.18	4	94.3	1.7		-4.15	4.1	94.3	1.6
9	8.76	9.3	90.7	0		8.86	3.7	93.4	2.9		9.1	4.1	93.4	2.5
3	2.92	6.1	93.9	0		2.9	4.3	93.2	2.5		3	4.5	93.4	2.1
0	-0.05	2	97.8	0.2		-0.1	2.2	95.5	2.3		-0.11	2.6	95.3	2.1
-1.5	-1.55	1.3	97.5	1.2		-1.57	2.2	95.5	2.3		-1.59	2.2	95.6	2.2
-3	-3.09	1	96.4	2.6		-3.11	3	94.6	2.4		-3.14	2.8	95.1	2.1
8.25	8.34	6.5	93.5	0		8.38	2.3	94.3	3.4		8.6	2.8	94.5	2.7
2.75	2.8	3.7	96.3	0		2.79	2.6	94.8	2.6		2.84	2.9	94.2	2.9
0	0	1.9	97.9	0.2		-0.03	2.7	94.3	3		0.01	2.8	94	3.2
-1.38	-1.38	0.5	97.2	2.3		-1.4	1.9	94.7	3.4		-1.39	2	94.5	3.5
-2.75	-2.77	0.4	97.3	2.3		-2.81	2.6	95.6	1.8		-2.81	2.2	95.8	2
5.25	5.2	5.9	94.1	0		5.23	3.3	93.3	3.4		5.33	3.5	93.3	3.2
1.75	1.77	4.1	95.9	0		1.73	3.1	93.9	3		1.76	3.3	94.1	2.6
0	0.01	1.8	97.8	0.4		-0.02	2.2	95.4	2.4		-0.03	2.3	95.3	2.4
-0.88	-0.92	1.1	97.5	1.4		-0.93	2.4	95.2	2.4		-0.95	2.4	95.7	1.9
-1.75	-1.75	0.5	95.4	4.1		-1.8	2.4	95.2	2.4		-1.8	3	94.6	2.4
The simulated data can be regenerated directly from within the code

## Sheet: Sheet2
Table S2. Coverage properties of the 95% two-sided confidence intervals for AP in unbalanced design study
	delta					bootstrap					bayesian
AP	Estimate	Left	Cover	Right		Estimate	Left	Cover	Right		Estimate	Left	Cover	Right
0.6	0.59	0.2	92.6	7.2		0.59	2	95.6	2.4		0.6	2.5	95.3	2.2
0.33	0.32	0.1	93.3	6.6		0.32	2.3	95	2.7		0.33	2.7	94.8	2.5
0	0	0.3	94.2	5.5		-0.01	3	94.5	2.5		0	2.9	94.6	2.5
-0.33	-0.33	0.3	92.9	6.8		-0.34	2.7	94.8	2.5		-0.33	3.3	94.2	2.5
-1	-1.03	0.2	92.9	6.9		-1.05	3.3	94.8	1.9		-1.05	2.9	95.6	1.5
0.6	0.6	2	91.8	6.2		0.6	4.2	93.6	2.2		0.6	4.9	93.3	1.8
0.33	0.32	1.3	92	6.7		0.32	4.3	93.6	2.1		0.33	5	93.4	1.6
0	-0.01	0.2	93	6.8		-0.01	2.2	95.5	2.3		-0.02	2.6	95.3	2.1
-0.33	-0.35	0.1	92.8	7.1		-0.36	2.1	95.1	2.8		-0.36	2.4	95.3	2.3
-1	-1.02	0.3	91.9	7.8		-1.05	3.5	93.9	2.6		-1.06	3.8	94.1	2.1
0.6	0.6	0.1	91.2	8.7		0.6	2.5	94.6	2.9		0.61	3.1	93.7	3.2
0.33	0.34	0.2	91.2	8.6		0.33	2.4	94.4	3.2		0.34	2.7	94.1	3.2
0	0	0.1	90.5	9.4		-0.01	2.7	94.3	3		0	2.8	94	3.2
-0.33	-0.35	0.2	91.3	8.5		-0.36	2.3	95	2.7		-0.36	2.7	94.6	2.7
-1	-1	0.4	93.3	6.3		-1.03	2.5	96	1.5		-1.02	2.3	96.2	1.5
0.6	0.6	1.4	89.2	9.4		0.61	2.3	94.5	3.2		0.61	2.9	94.5	2.6
0.33	0.34	1.1	90.3	8.6		0.34	2.8	94.6	2.6		0.33	3	94.8	2.2
0	0	0.1	91.4	8.5		-0.01	2.2	95.4	2.4		-0.01	2.3	95.3	2.4
-0.33	-0.36	0.1	91.3	8.6		-0.36	2.4	95.4	2.2		-0.37	2.2	95.5	2.3
-1	-1.04	1.9	88.4	9.7		-1.05	3.1	94.3	2.6		-1.03	3.6	94.2	2.2
The simulated data can be regenerated directly from within the code

## Sheet: Sheet3
Coverage properties of the 95% two-sided confidence intervals for S in unbalanced design study
	delta					bootstrap					bayesian
S	Estimate	Left	Cover	Right		Estimate	Left	Cover	Right		Estimate	Left	Cover	Right
2.71	2.64	2.7	96	1.3		2.64	1.9	95.5	2.6		2.69	2.1	95.7	2.2
1.57	1.54	2.5	96	1.5		1.54	2.4	94.9	2.7		1.56	2.6	94.9	2.5
1	1	2.5	95.5	2		0.99	3	94.5	2.5		1	2.9	94.6	2.5
0.71	0.72	2.1	95.4	2.5		0.71	2.7	94.7	2.6		0.71	3	94.3	2.7
0.43	0.42	1.6	96	2.4		0.41	3.1	94.9	2		0.41	3.3	95.1	1.6
2.8	2.75	5	94.2	0.8		2.79	4.2	93.6	2.2		2.8	5	93.3	1.7
1.6	1.58	4.3	94.4	1.3		1.58	4.3	93.6	2.1		1.58	4.6	93.7	1.7
1	0.99	2.2	96	1.8		0.98	2.2	95.6	2.2		0.98	2.6	95.3	2.1
0.7	0.69	1.6	96.2	2.2		0.68	2	95.5	2.5		0.68	2.2	95.4	2.4
0.4	0.4	0.2	97.3	2.5		0.39	3.6	94.6	1.8		0.39	3.5	94.7	1.8
2.83	2.81	3	95.4	1.6		2.85	2.3	94.5	3.2		2.86	2.7	94	3.3
1.61	1.62	2.3	95.3	2.4		1.61	2.3	94.5	3.2		1.63	2.4	94.3	3.3
1	1	2.3	94.9	2.8		0.99	2.7	94.3	3		1	2.8	94	3.2
0.69	0.68	1	96.2	2.8		0.68	2.4	94.9	2.7		0.68	2.6	94.6	2.8
0.39	0.38	0.4	98	1.6		0.37	2.8	95.6	1.6		0.37	2.8	95.7	1.5
3.1	3.11	2.5	96.3	1.2		3.16	2.2	95.5	2.3		3.14	2.5	95.1	2.4
1.7	1.73	2.9	95.6	1.5		1.73	2.7	95.3	2		1.71	3.1	94.7	2.2
1	1.01	1.2	97	1.8		0.99	2.2	96.1	1.7		0.99	2.3	95.3	2.4
0.65	0.63	0.2	97.4	2.4		0.63	2.5	95.8	1.7		0.62	2.3	95.3	2.4
0.3	0.29	0.1	97.2	2.7		0.28	3	94.9	2.1		0.29	3.1	94	2.9
The simulated data can be regenerated directly from within the code

## Sheet: Sheet4
Coverage properties of the 95% two-sided confidence intervals for RERI in balanced design with a confounding variable study
	delta					bootstrap					bayesian
RERI	Estimate	Left	Cover	Right		Estimate	Left	Cover	Right		Estimate	Left	Cover	Right
12	11.97	6	94	0		12.28	1.5	93.9	4.6		12.93	2.1	94	3.9
4	3.93	5	95	0		3.85	1.8	94.9	3.3		4.1	3	94.5	2.5
0	-0.21	2.5	97.5	0		-0.26	2.5	94.8	2.7		-0.2	3.3	94.3	2.4
-2	-2.03	1.4	98.5	0.1		-2.08	2.7	94.7	2.6		-2.06	3.4	94.4	2.2
-4	-4.12	0.8	97.2	2		-4.24	2.8	95.3	1.9		-4.21	3.4	94.4	2.2
9	9.06	6.9	93.1	0		9.22	2.6	92.9	4.5		9.55	3.2	92.6	4.2
3	2.95	4.4	95.6	0		3	2.5	94.2	3.3		3.11	3.3	93.6	3.1
0	0	2.3	97.7	0		-0.02	2.5	95.1	2.4		0.02	2.9	94.8	2.3
-1.5	-1.55	1.6	97.9	0.5		-1.6	2.8	94.6	2.6		-1.59	3.4	94	2.6
-3	-2.97	0.8	96.4	2.8		-3	3.1	94.1	2.8		-3.01	3.6	93.6	2.8
8.25	8.18	6.1	93.9	0		8.25	1.4	94.4	4.2		8.67	1.8	94.9	3.3
2.75	2.51	3.6	96.4	0		2.49	1.9	95.1	3		2.55	2.7	94.6	2.7
0	-0.14	1	99	0		-0.18	2.1	95.3	2.6		-0.13	2.7	95	2.3
-1.38	-1.57	0.7	99.2	0.1		-1.62	3	94.1	2.9		-1.59	3.6	94	2.4
-2.75	-2.84	0.2	97.1	2.7		-2.9	4.1	93.7	2.2		-2.88	4.7	93.3	2
5.25	5.02	6.8	93.2	0		5.09	2.8	93.3	3.9		5.17	3.3	93.6	3.1
1.75	1.55	4.4	95.6	0		1.53	2.5	95	2.5		1.56	3	94.3	2.7
0	-0.11	1.7	98.1	0.2		-0.14	2.1	95.4	2.5		-0.14	2.8	94.9	2.3
-0.88	-0.87	1	98.2	0.8		-0.91	2.7	95.4	1.9		-0.92	3.5	94.7	1.8
-1.75	-1.8	0.7	96.4	2.9		-1.84	2.4	95.3	2.3		-1.84	3.3	94.8	1.9
The simulated data can be regenerated directly from within the code

## Sheet: Sheet5
Coverage properties of the 95% two-sided confidence intervals for AP in balanced design with a confounding variable study
	delta					bootstrap					bayesian
AP	Estimate	Left	Cover	Right		Estimate	Left	Cover	Right		Estimate	Left	Cover	Right
0.6	0.59	0	91.2	8.8		0.6	1.5	94.4	4.1		0.61	2.4	94.3	3.3
0.33	0.33	0.1	91.7	8.2		0.33	2.1	95.4	2.5		0.34	3.1	94.4	2.5
0	-0.03	0.2	91.7	8.1		-0.04	2.5	94.8	2.7		-0.02	3.3	94.3	2.4
-0.33	-0.34	0.2	92.4	7.4		-0.35	2.5	94.8	2.7		-0.34	3	94.2	2.8
-1	-1.03	0.3	91.1	8.6		-1.06	2.6	94.5	2.9		-1.05	3.6	93.7	2.7
0.6	0.6	0.5	91.6	7.9		0.61	3	93.3	3.7		0.61	3.9	92.8	3.3
0.33	0.34	0.3	92.6	7.1		0.34	2.5	94.8	2.7		0.34	3.3	94.3	2.4
0	0	0.2	90.8	9		0	2.5	95.1	2.4		0	2.9	94.8	2.3
-0.33	-0.36	0.2	92.2	7.6		-0.38	2.8	94.6	2.6		-0.37	3.6	93.8	2.6
-1	-1	0.1	91.6	8.3		-1.04	3.7	92.8	3.5		-1.03	3.7	92.9	3.4
0.6	0.6	0	90.9	9.1		0.6	1.2	94.3	4.5		0.61	1.8	94.6	3.6
0.33	0.31	0.1	91.4	8.5		0.31	1.6	95.4	3		0.32	2.7	94.6	2.7
0	-0.03	0.1	90.8	9.1		-0.03	2.1	95.3	2.6		-0.02	2.7	95	2.3
-0.33	-0.39	0.2	90.3	9.5		-0.4	3	93.9	3.1		-0.39	3.4	93.9	2.7
-1	-1.03	0.1	91.2	8.7		-1.08	2.9	94.8	2.3		-1.06	3.8	94.1	2.1
0.6	0.59	1.1	90.6	8.3		0.59	2.5	94.6	2.9		0.6	3.7	93.6	2.7
0.33	0.31	1	91	8		0.31	2.5	95.3	2.2		0.31	3.4	94.3	2.3
0	-0.04	0.2	90.7	9.1		-0.05	2.1	95.4	2.5		-0.04	2.8	94.9	2.3
-0.33	-0.34	0	91.5	8.5		-0.37	2.6	95.5	1.9		-0.36	3.4	95.1	1.5
-1	-1.02	2.8	87.6	9.6		-1.06	4.2	93.4	2.4		-1.03	4.3	93.6	2.1
The simulated data can be regenerated directly from within the code

## Sheet: Sheet6
Coverage properties of the 95% two-sided confidence intervals for S in balanced design with a confounding variable study
	delta					bootstrap					bayesian
S	Estimate	Left	Cover	Right		Estimate	Left	Cover	Right		Estimate	Left	Cover	Right
2.71	2.69	2.7	96.4	0.9		2.69	1.7	94.5	3.8		2.79	2.5	94.1	3.4
1.57	1.55	2.9	95.5	1.6		1.56	2.1	95.4	2.5		1.57	3.1	94.5	2.4
1	0.97	2.5	95.5	2		0.96	2.5	94.8	2.7		0.97	3.3	94.3	2.4
0.71	0.71	1.8	95.8	2.4		0.7	2.7	94.3	3		0.71	3.2	94	2.8
0.43	0.42	1.2	95.7	3.1		0.41	2.3	94.8	2.9		0.42	3.2	94.3	2.5
2.8	2.8	3.7	94.8	1.5		2.87	2.8	93.4	3.8		2.89	3.5	93.2	3.3
1.6	1.61	3	95.2	1.8		1.62	2.4	94.8	2.8		1.62	3.1	94.4	2.5
1	1	2.4	96	1.6		1	2.5	95.1	2.4		1	2.9	94.8	2.3
0.7	0.68	2	95.5	2.5		0.67	3	94.2	2.8		0.67	4	93.5	2.5
0.4	0.4	1	95	4		0.39	3.6	93.1	3.3		0.39	4	92.3	3.7
2.83	2.84	2.3	96	1.7		2.87	1.4	94.3	4.3		2.93	1.9	94.6	3.5
1.61	1.56	2.3	95.6	2.1		1.56	1.9	95.1	3		1.58	2.6	94.9	2.5
1	0.97	1.9	95.9	2.2		0.96	2.1	95.3	2.6		0.97	2.7	95	2.3
0.69	0.66	1.7	95.6	2.7		0.65	2.9	94.4	2.7		0.66	3.4	93.9	2.7
0.39	0.37	0.7	95.9	3.4		0.36	3	94.5	2.5		0.36	3.5	93.9	2.6
3.1	3	3.2	95.4	1.4		3.08	2.3	95.4	2.3		3.07	3.4	94.1	2.5
1.7	1.63	2.7	95.7	1.6		1.64	2.4	95.9	1.7		1.64	3.2	94.7	2.1
1	0.95	1.7	96.3	2		0.94	2.1	96	1.9		0.95	2.8	94.9	2.3
0.65	0.63	0.2	98.3	1.5		0.62	2.5	95.8	1.7		0.63	3.2	95.1	1.7
0.3	0.3	0	97	3		0.28	5.1	93.7	1.2		0.29	4.3	93.5	2.2
The simulated data can be regenerated directly from within the code
